# Supplementary material for: Risk Factors for Recurrence after Robot-Assisted Radical Hysterectomy for Early-Stage Cervical Cancer: A Multicenter Retrospective Study
Source: Cancers (Basel). 2020 Nov 16;12(11):3387. doi: 10.3390/cancers12113387 (PMC7696424; doi:10.3390/cancers12113387)
Supplement: Supplementary file 1 [file cancers-12-03387-s001.zip]

Archive with 1 entries (1 files):
- cancers-981857-supplementary.docx
